# Supplementary material for: Wesselsbron Virus‐Induced Hepatitis in Ewes and Lambs Unraveled Through Machine Learning‐Driven Digital Histopathology
Source: Transbound Emerg Dis. 2026 Feb 11;2026:7912840. doi: 10.1155/tbed/7912840 (PMC12894784; doi:10.1155/tbed/7912840)
Supplement: Supplementary file 1 — Supporting Information Supporting Information file 1 indicates the Spearman’s Rho coefficients, raw p‐values, and Benjamini–Hochberg FDR–adjusted q‐values of the correlation analysis between WSLV qRT‐qPCR results, digitally assessed parameters, and all hepatic biochemical markers. [file TBED-2026-7912840-s001.xlsx]

## Sheet: Spearman Coefficient
Spearman's Coefficient
	CD3	PAX5	Iba1	Ki67 PI	WSLV NS1	WSLV RNA	AST	Bilirubin	Bile Acids	ADA
CD3	1	0.41805	0.583	0.484	0.24812	0.53	0.323	0.122	0.195	0.329
PAX5	0.418	1	0.208	0.359	0.00602	0.296	0.574	0.443	0.397	0.638
Iba1	0.583	0.20752	1	0.669	0.56692	0.837	0.436	0.386	0.224	0.159
Ki67 PI	0.484	0.3594	0.669	1	0.34135	0.694	0.424	0.527	0.385	0.238
WSLV NS1	0.248	0.00602	0.567	0.341	1	0.734	0.528	0.322	0.447	0.278
WSLV RNA	0.53	0.29641	0.837	0.694	0.73378	1	0.718	0.48	0.408	0.424
AST	0.323	0.57444	0.436	0.424	0.52782	0.718	1	0.538	0.567	0.83
Bilirubin	0.122	0.44294	0.386	0.527	0.32241	0.48	0.538	1	0.768	0.257
Bile Acids	0.195	0.39699	0.224	0.385	0.44662	0.408	0.567	0.768	1	0.493
ADA	0.329	0.63759	0.159	0.238	0.2782	0.424	0.83	0.257	0.493	1

## Sheet: P-values
p-values
	CD3	PAX5	Iba1	Ki67 PI	WSLV NS1	WSLV RNA	AST	Bilirubin	Bile Acids	ADA
CD3	5.98e-06	0.0679	0.00797	0.0321	0.29	0.0163	0.164	0.608	0.407	0.156
PAX5	0.0679	5.98e-06	0.378	0.12	0.982	0.204	0.00919	0.0505	0.0841	0.00312
Iba1	0.00797	0.378	5.98e-06	0.00166	0.0103	4.28e-06	0.056	0.0924	0.341	0.5
Ki67 PI	0.0321	0.12	0.00166	5.98e-06	0.141	0.000685	0.0637	0.0169	0.0946	0.312
WSLV NS1	0.29	0.982	0.0103	0.141	5.98e-06	0.000231	0.0182	0.166	0.0498	0.234
WSLV RNA	0.0163	0.204	4.28e-06	0.000685	0.000231	0	0.000366	0.0321	0.0744	0.0622
AST	0.164	0.00919	0.056	0.0637	0.0182	0.000366	5.98e-06	0.0144	0.0103	8.92e-07
Bilirubin	0.608	0.0505	0.0924	0.0169	0.166	0.0321	0.0144	0	7.79e-05	0.274
Bile Acids	0.407	0.0841	0.341	0.0946	0.0498	0.0744	0.0103	7.79e-05	5.98e-06	0.0287
ADA	0.156	0.00312	0.5	0.312	0.234	0.0622	8.92e-07	0.274	0.0287	5.98e-06

## Sheet: FDR
Benjamini–Hochberg FDR-adjusted q-values
	CD3	PAX5	Iba1	Ki67 PI	WSLV NS1	WSLV RNA	AST	Bilirubin	Bile Acids	ADA
CD3	4.27e-05	0.113	0.0285	0.0669	0.337	0.0422	0.212	0.62069	0.433	0.211
PAX5	0.113	4.27e-05	0.411	0.172	0.982	0.256	0.0304	0.097073	0.131	0.012
Iba1	0.0285	0.411	4.27e-05	0.00692	0.0304	4.27e-05	0.104	0.139151	0.379	0.521
Ki67 PI	0.0669	0.172	0.00692	4.27e-05	0.196	0.00311	0.11	0.042212	0.139	0.354
WSLV NS1	0.337	0.982	0.0304	0.196	4.27e-05	0.00128	0.0433	0.212348	0.0971	0.285
WSLV RNA	0.0422	0.256	4.27e-05	0.00311	0.00128	0	0.00183	0.066931	0.12	0.11
AST	0.212	0.0304	0.104	0.11	0.0433	0.00183	4.27e-05	0.040117	0.0304	2.23e-05
Bilirubin	0.621	0.0971	0.139	0.0422	0.212	0.0669	0.0401	0	0.000487	0.327
Bile Acids	0.433	0.131	0.379	0.139	0.0971	0.12	0.0304	0.000487	4.27e-05	0.0651
ADA	0.211	0.012	0.521	0.354	0.285	0.11	2.23e-05	0.326511	0.0651	4.27e-05
